# Supplementary material for: Introducing Depth Information Into Generative Target Tracking
Source: Front Neurorobot. 2021 Sep 1;15:718681. doi: 10.3389/fnbot.2021.718681 (PMC8442731; doi:10.3389/fnbot.2021.718681)
Supplement: Supplementary file 1 [file Data_Sheet_1.ZIP › The experimental data/corresponding depth image/list.bat]

DIR *.*  /B >list1.txt
